# Supplementary material for: Fine-Scale Population Structure but Limited Genetic Differentiation in a Cooperatively Breeding Paper Wasp
Source: Genome Biol Evol. 2020 Apr 9;12(5):701–14. doi: 10.1093/gbe/evaa070 (PMC7259676; doi:10.1093/gbe/evaa070)
Supplement: evaa070_Supplementary_Data [file evaa070_supplementary_data.zip]

Archive with 2 entries (2 files):
- GBE Resubmission Supp Info_0325.docx
- Table S2 Sample Info.xlsx
