# Supplementary material for: Fine-Scale Population Structure but Limited Genetic Differentiation in a Cooperatively Breeding Paper Wasp
Source: Genome Biol Evol. 2020 Apr 9;12(5):701–14. doi: 10.1093/gbe/evaa070 (PMC7259676; doi:10.1093/gbe/evaa070)
Supplement: evaa070_Supplementary_Data [file evaa070_supplementary_data.zip › Table S2 Sample Info.xlsx]

## Sheet: Sheet1
Table S1: Sample information for the individuals sequenced in this study. Date indicates the date the sample was collected. Regions are central New York (C. NY), Northern New York (N. NY), Massachusetts (MA), Maryland (MD), and North Carolina (NC). Location is a more precise description of the sampling site. Abbreviation is the shortened version of the location name used in Figure 1. Samples were…
Sample ID	Date	Sex	Region	Location	Abbreviation	Source	Latitude	Longitude	SRA ID	Depth
Fuscatus_NY_400	2015-09-12	Female	C. NY	Slaterville Springs	SS	nest	42.3944	-76.3468	SAMN10485471	3.5476
Fuscatus_NY_401	2015-09-12	Female	C. NY	Slaterville Springs	SS	nest	42.3943	-76.3464	SAMN09728879	13.65
Fuscatus_NY_402	2015-09-12	Female	C. NY	Slaterville Springs	SS	nest	42.3943	-76.3464	SAMN09728880	10.1648
Fuscatus_NY_404	2015-09-12	Female	C. NY	Varna	VAR	nest	42.4604	-76.444	SAMN10485472	5.20118
Fuscatus_NY_405	2015-09-12	Female	C. NY	Varna	VAR	nest	42.4604	-76.444	SAMN10485473	4.17643
Fuscatus_NY_406	2015-09-12	Female	C. NY	Varna	VAR	nest	42.4604	-76.444	SAMN10485474	5.39421
Fuscatus_NY_407	2015-09-12	Female	C. NY	Varna	VAR	nest	42.4604	-76.444	SAMN10485475	1.59804
Fuscatus_NY_408	2015-09-12	Female	C. NY	Varna	VAR	nest	42.4604	-76.444	SAMN10485476	5.44306
Fuscatus_NY_431	2015-09-12	Female	C. NY	Ithaca	BL	wing	42.4517	-76.4799	SAMN09728881	11.0703
Fuscatus_NY_432	2015-09-12	Female	C. NY	Ithaca	BL	wing	42.4514	-76.48	SAMN10485477	7.47889
Fuscatus_NY_433	2015-09-12	Female	C. NY	Ithaca	BL	wing	42.4514	-76.48	SAMN10485478	5.15312
Fuscatus_NY_438	2015-09-12	Female	C. NY	Ithaca	BL	wing	42.4514	-76.48	SAMN10485479	1.80719
Fuscatus_NY_439	2015-09-12	Female	C. NY	Ithaca	BL	wing	42.4514	-76.48	SAMN10485480	1.76221
Fuscatus_NY_441	2015-09-12	Female	C. NY	Ithaca	BL	wing	42.4514	-76.48	SAMN10485481	1.3036
Fuscatus_NY_443	2015-09-12	Female	C. NY	Ithaca	BL	wing	42.4514	-76.48	SAMN10485482	6.76092
Fuscatus_NY_507	2015-09-16	Female	C. NY	Arnot Forest	VE	nest	42.2651	-76.6286	SAMN10485483	2.909
Fuscatus_NY_508	2015-09-16	Female	C. NY	Arnot Forest	VE	nest	42.2651	-76.6287	SAMN10485484	1.48294
Fuscatus_NY_509	2015-09-16	Female	C. NY	Arnot Forest	VE	nest	42.2651	-76.6287	SAMN10485485	3.07746
Fuscatus_NY_510	2015-09-16	Female	C. NY	Arnot Forest	VE	nest	42.2652	-76.6287	SAMN10485486	6.20552
Fuscatus_NY_511	2015-09-16	Female	C. NY	Arnot Forest	VE	nest	42.2652	-76.6287	SAMN10485487	2.79552
Fuscatus_NY_512	2015-09-16	Female	C. NY	Arnot Forest	VE	nest	42.2653	-76.628	SAMN10485488	4.2569
Fuscatus_NY_513	2015-09-16	Female	C. NY	Arnot Forest	VE	nest	42.2649	-76.6286	SAMN10485489	2.71789
Fuscatus_NY_514	2015-09-16	Female	C. NY	Arnot Forest	VE	nest	42.2649	-76.6286	SAMN10485490	4.00726
Fuscatus_NY_515	2015-09-16	Female	C. NY	Arnot Forest	VE	nest	42.2649	-76.6286	SAMN10485491	4.28705
Fuscatus_NY_519	2015-09-16	Female	C. NY	Arnot Forest	VE	wing	42.2662	-76.6285	SAMN10485492	1.81841
Fuscatus_NY_520	2015-09-16	Female	C. NY	Arnot Forest	VE	wing	42.2662	-76.6285	SAMN10485493	2.3
Fuscatus_NY_525	2015-09-16	Female	C. NY	Arnot Forest	VE	nest	42.265	-76.6283	SAMN09728882	19.7684
Fuscatus_NY_526	2015-09-16	Female	C. NY	Arnot Forest	VE	nest	42.265	-76.6283	SAMN09728883	12.8152
Fuscatus_NY_528	2015-09-16	Female	C. NY	Arnot Forest	VE	nest	42.2649	-76.6286	SAMN09728884	25.4
Fuscatus_NY_529	2015-09-16	Female	C. NY	Arnot Forest	VE	nest	42.2649	-76.6286	SAMN10485494	4.8
Fuscatus_NY_530	2015-09-16	Female	C. NY	Arnot Forest	VE	nest	42.2649	-76.6287	SAMN10485495	4.2124
Fuscatus_NY_531	2015-09-16	Female	C. NY	Arnot Forest	VE	nest	42.2653	-76.6279	SAMN10485496	7.52107
Fuscatus_NY_533	2015-09-16	Female	C. NY	Arnot Forest	VE	nest	42.265	-76.6283	SAMN09728885	8.4257
Fuscatus_NY_534	2015-09-16	Female	C. NY	Arnot Forest	VE	nest	42.265	-76.6286	SAMN10485497	7.3586
Fuscatus_NY_535	2015-09-16	Female	C. NY	Arnot Forest	VE	nest	42.265	-76.6286	SAMN10485498	4.66362
Fuscatus_NY_536	2015-09-16	Female	C. NY	Arnot Forest	VE	nest	42.2649	-76.6285	SAMN10485499	3.25804
Fuscatus_NY_537	2015-09-16	Female	C. NY	Arnot Forest	VE	wing	42.2657	-76.63	SAMN10485500	4.77951
Fuscatus_NY_538	2015-09-16	Female	C. NY	Arnot Forest	VE	nest	42.2654	-76.628	SAMN10485501	6.08176
Fuscatus_NY_540	2015-09-16	Female	C. NY	Arnot Forest	VE	nest	42.265	-76.6283	SAMN09728886	21.1958
Fuscatus_NY_541	2015-09-16	Female	C. NY	Arnot Forest	VE	nest	42.2653	-76.6279	SAMN10485502	2.07983
Fuscatus_NY_542	2015-09-16	Female	C. NY	Arnot Forest	VE	nest	42.2653	-76.6279	SAMN10485503	3.69701
Fuscatus_NY_543	2015-09-16	Female	C. NY	Arnot Forest	VE	nest	42.2653	-76.6279	SAMN10485504	3.81134
Fuscatus_NY_544	2015-09-16	Female	C. NY	Arnot Forest	VE	nest	42.2653	-76.6279	SAMN10485505	4.94499
Fuscatus_NY_546	2015-09-16	Female	C. NY	Arnot Forest	VE	nest	42.2651	-76.6286	SAMN10485506	5.905
Fuscatus_NY_547	2015-09-16	Female	C. NY	Arnot Forest	VE	nest	42.2651	-76.6286	SAMN10485507	4.19555
Fuscatus_NY_549	2015-09-16	Female	C. NY	Arnot Forest	VE	nest	42.2651	-76.6286	SAMN10485508	4.0801
Fuscatus_NY_550	2015-09-16	Female	C. NY	Arnot Forest	VE	nest	42.265	-76.6283	SAMN09728888	29.0195
Fuscatus_NY_551	2015-09-16	Female	C. NY	Arnot Forest	VE	nest	42.2649	-76.6286	SAMN10485509	3.05096
Fuscatus_NY_553	2015-09-16	Female	C. NY	Arnot Forest	VE	nest	42.2653	-76.6279	SAMN10485510	6.93242
Fuscatus_NY_554	2015-09-16	Female	C. NY	Arnot Forest	VE	nest	42.2653	-76.6279	SAMN10485511	6.56417
Fuscatus_NY_555	2015-09-16	Female	C. NY	Arnot Forest	VE	nest	42.2653	-76.6279	SAMN10485512	1.90212
Fuscatus_NY_556	2015-09-16	Female	C. NY	Arnot Forest	VE	nest	42.2653	-76.6279	SAMN10485513	6.05784
Fuscatus_NY_557	2015-09-16	Female	C. NY	Arnot Forest	VE	nest	42.2653	-76.6279	SAMN10485514	3.1073
Fuscatus_NY_558	2015-09-16	Female	C. NY	Arnot Forest	VE	nest	42.2653	-76.6279	SAMN10485515	8.2
Fuscatus_NY_559	2015-09-16	Female	C. NY	Arnot Forest	VE	nest	42.2653	-76.6279	SAMN10485516	2.84956
Fuscatus_NY_560	2015-09-16	Female	C. NY	Arnot Forest	VE	nest	42.265	-76.6283	SAMN09728890	18.1072
Fuscatus_NY_561	2015-09-16	Female	C. NY	Arnot Forest	VE	nest	42.2652	-76.6287	SAMN10485517	8.12619
Fuscatus_NY_562	2015-09-16	Female	C. NY	Arnot Forest	VE	nest	42.2652	-76.6287	SAMN10485518	5.5
Fuscatus_NY_563	2015-09-16	Female	C. NY	Arnot Forest	VE	nest	42.2652	-76.6287	SAMN10485519	4.91226
Fuscatus_NY_564	2015-09-16	Female	C. NY	Arnot Forest	VE	nest	42.2652	-76.6287	SAMN10485520	8.18397
Fuscatus_NY_565	2015-09-16	Female	C. NY	Arnot Forest	VE	nest	42.2652	-76.6287	SAMN10485521	5.03278
Fuscatus_NY_566	2015-09-16	Female	C. NY	Arnot Forest	VE	nest	42.2652	-76.6287	SAMN10485522	2.2198
Fuscatus_NY_567	2015-09-16	Female	C. NY	Arnot Forest	VE	nest	42.2652	-76.6287	SAMN10485523	6.9304
Fuscatus_NY_568	2015-09-16	Female	C. NY	Arnot Forest	VE	nest	42.265	-76.6283	SAMN09728891	11.7944
Fuscatus_NY_569	2015-09-16	Female	C. NY	Arnot Forest	VE	nest	42.2652	-76.6287	SAMN10485524	3.89677
Fuscatus_NY_570	2015-09-16	Female	C. NY	Arnot Forest	VE	nest	42.2652	-76.6287	SAMN10485525	11.1
Fuscatus_NY_572	2015-09-16	Female	C. NY	Arnot Forest	VE	nest	42.2652	-76.6287	SAMN10485526	8.51231
Fuscatus_NY_573	2015-09-16	Female	C. NY	Arnot Forest	VE	nest	42.2652	-76.6287	SAMN10485527	1.77515
Fuscatus_NY_576	2015-09-16	Female	C. NY	Arnot Forest	VE	nest	42.265	-76.6283	SAMN09728893	10.6864
Fuscatus_NY_577	2015-09-16	Female	C. NY	Arnot Forest	VE	nest	42.2653	-76.6279	SAMN10485528	3.74067
Fuscatus_NY_578	2015-09-16	Female	C. NY	Arnot Forest	VE	nest	42.2653	-76.6279	SAMN10485529	6.3
Fuscatus_NY_579	2015-09-16	Female	C. NY	Arnot Forest	VE	nest	42.2653	-76.6279	SAMN10485530	4.69374
Fuscatus_NY_582	2015-09-16	Female	C. NY	Arnot Forest	VE	wing	42.2655	-76.63	SAMN09728894	9.3
Fuscatus_NY_583	2015-09-16	Female	C. NY	Arnot Forest	VE	wing	42.2655	-76.63	SAMN10485531	2.30243
Fuscatus_NY_585	2015-09-16	Female	C. NY	Arnot Forest	VE	nest	42.265	-76.6283	SAMN09728895	14.3965
Fuscatus_NY_586	2015-09-16	Female	C. NY	Arnot Forest	VE	nest	42.2649	-76.6285	SAMN10485532	4.00759
Fuscatus_NY_587	2015-09-16	Female	C. NY	Arnot Forest	VE	nest	42.2652	-76.6287	SAMN10485533	3.9
Fuscatus_NY_588	2015-09-16	Female	C. NY	Arnot Forest	VE	nest	42.2652	-76.6287	SAMN10485534	5.36447
Fuscatus_NY_589	2015-09-16	Female	C. NY	Arnot Forest	VE	nest	42.2652	-76.6287	SAMN10485535	3.81719
Fuscatus_NY_590	2015-09-16	Female	C. NY	Arnot Forest	VE	nest	42.265	-76.6283	SAMN09728896	15.4441
Fuscatus_NY_591	2015-09-16	Female	C. NY	Arnot Forest	VE	wing	42.2634	-76.6277	SAMN10485536	8.1306
Fuscatus_NY_592	2015-09-16	Female	C. NY	Arnot Forest	VE	wing	42.2634	-76.6277	SAMN10485537	5.50369
Fuscatus_NY_593	2015-09-16	Female	C. NY	Arnot Forest	VE	wing	42.2634	-76.6277	SAMN10485538	6.51993
Fuscatus_NY_594	2015-09-16	Female	C. NY	Arnot Forest	VE	wing	42.2634	-76.6277	SAMN10485539	4.15639
Fuscatus_NY_597	2015-09-16	Female	C. NY	Arnot Forest	VE	nest	42.2653	-76.6279	SAMN10485540	5.89643
Fuscatus_NY_598	2015-09-16	Female	C. NY	Arnot Forest	VE	nest	42.2653	-76.6279	SAMN10485541	2.4
Fuscatus_NY_599	2015-09-16	Female	C. NY	Arnot Forest	VE	nest	42.2653	-76.6279	SAMN10485542	2.65837
Fuscatus_NY_601	2015-09-16	Female	C. NY	Arnot Forest	VE	nest	42.2653	-76.6279	SAMN10485543	3.88532
Fuscatus_NY_602	2015-09-16	Female	C. NY	Arnot Forest	VE	nest	42.2653	-76.6279	SAMN10485544	5.79093
Fuscatus_NY_627	2015-09-24	Female	C. NY	Erin	ER	nest	42.1804	-76.6862	SAMN10485545	6.02291
Fuscatus_NY_629	2015-09-24	Female	C. NY	Erin	ER	nest	42.1804	-76.6862	SAMN10485546	3.67315
Fuscatus_NY_630	2015-09-24	Female	C. NY	Erin	ER	nest	42.1804	-76.6862	SAMN10485547	5.24792
Fuscatus_NY_631	2015-09-24	Female	C. NY	Erin	ER	nest	42.1804	-76.6862	SAMN10485548	2.50227
Fuscatus_NY_632	2015-09-24	Female	C. NY	Erin	ER	nest	42.1804	-76.6862	SAMN10485549	5.63114
Fuscatus_NY_633	2015-09-24	Female	C. NY	Erin	ER	nest	42.1804	-76.6862	SAMN10485550	1.60525
Fuscatus_NY_634	2015-09-24	Female	C. NY	Erin	ER	nest	42.1804	-76.6862	SAMN10485551	3.16946
Fuscatus_NY_636	2015-09-27	Female	C. NY	Freeville	FR	wing	42.5332	-76.3131	SAMN10485552	6.9053
Fuscatus_NY_637	2015-09-27	Female	C. NY	Freeville	FR	wing	42.5332	-76.3131	SAMN10485553	3.06968
Fuscatus_NY_639	2015-09-27	Female	C. NY	Freeville	FR	wing	42.5332	-76.3131	SAMN10485554	7.95363
Fuscatus_NY_640	2015-09-27	Female	C. NY	Freeville	FR	wing	42.5332	-76.3131	SAMN10485555	3.24887
Fuscatus_NY_641	2015-09-27	Female	C. NY	Freeville	FR	wing	42.5332	-76.3131	SAMN10485556	6.94016
Fuscatus_NY_642	2015-09-27	Female	C. NY	Freeville	FR	wing	42.5332	-76.3131	SAMN09728900	24.9635
Fuscatus_NY_643	2015-09-27	Female	C. NY	Freeville	FR	wing	42.5332	-76.3131	SAMN10485557	5.66166
Fuscatus_NY_644	2015-09-27	Female	C. NY	Freeville	FR	wing	42.5332	-76.3131	SAMN10485558	8.69152
Fuscatus_NY_646	2015-09-27	Female	C. NY	Freeville	FR	wing	42.5332	-76.3131	SAMN10485559	1.1261
Fuscatus_NY_647	2015-09-27	Female	C. NY	Freeville	FR	wing	42.5332	-76.3131	SAMN09728901	12.0532
Fuscatus_NY_648	2015-09-27	Female	C. NY	Freeville	FR	wing	42.5332	-76.3131	SAMN10485560	6.83819
Fuscatus_NY_649	2015-09-27	Female	C. NY	Freeville	FR	wing	42.5332	-76.3131	SAMN10485561	6.33839
Fuscatus_NY_650	2015-09-27	Female	C. NY	Freeville	FR	wing	42.5332	-76.3131	SAMN10485562	5.52465
Fuscatus_NY_651	2015-09-27	Female	C. NY	Freeville	FR	wing	42.5332	-76.3131	SAMN10485563	6.81721
Fuscatus_NY_652	2015-09-27	Female	C. NY	Freeville	FR	wing	42.5332	-76.3131	SAMN10485564	6.67202
Fuscatus_NY_653	2015-09-27	Female	C. NY	Freeville	FR	nest	42.5332	-76.3131	SAMN10485565	6.2
Fuscatus_NY_654	2015-09-27	Female	C. NY	Freeville	FR	nest	42.5332	-76.3131	SAMN10485566	3.5
Fuscatus_NY_655	2015-09-27	Female	C. NY	Freeville	FR	nest	42.5332	-76.3131	SAMN10485567	7.75683
Fuscatus_NY_656	2015-09-27	Female	C. NY	Freeville	FR	nest	42.5332	-76.3131	SAMN10485568	8.27548
Fuscatus_NY_657	2015-09-27	Female	C. NY	Freeville	FR	nest	42.5332	-76.3131	SAMN10485569	5.44476
Fuscatus_NY_658	2015-09-27	Female	C. NY	Freeville	FR	nest	42.5332	-76.3131	SAMN09728902	11.6209
Fuscatus_NY_659	2015-09-27	Female	C. NY	Freeville	FR	nest	42.5332	-76.3131	SAMN10485570	7.69822
Fuscatus_NY_660	2015-09-27	Female	C. NY	Freeville	FR	nest	42.5332	-76.3131	SAMN10485571	5.86385
Fuscatus_NY_661	2015-09-27	Female	C. NY	Freeville	FR	nest	42.5332	-76.3131	SAMN10485572	2.63405
Fuscatus_NY_662	2015-09-27	Female	C. NY	Freeville	FR	nest	42.5332	-76.3131	SAMN10485573	5.70207
Fuscatus_NY_663	2015-09-27	Female	C. NY	Freeville	FR	nest	42.5332	-76.3131	SAMN10485574	5.50708
Fuscatus_NY_664	2015-09-27	Female	C. NY	Freeville	FR	nest	42.5332	-76.3131	SAMN10485575	4.80702
Fuscatus_NY_665	2015-09-27	Female	C. NY	Freeville	FR	nest	42.5332	-76.3131	SAMN10485576	1.97812
Fuscatus_NY_666	2015-09-27	Female	C. NY	Freeville	FR	nest	42.5332	-76.3131	SAMN10485577	5.36643
Fuscatus_NY_667	2015-09-27	Female	C. NY	Freeville	FR	nest	42.5332	-76.3131	SAMN10485578	7.78481
Fuscatus_NY_668	2015-09-27	Female	C. NY	Freeville	FR	nest	42.5332	-76.3131	SAMN10485579	8.51243
Fuscatus_NY_669	2015-09-27	Female	C. NY	Freeville	FR	nest	42.5332	-76.3131	SAMN10485580	6.68556
Fuscatus_NY_670	2015-09-27	Female	C. NY	Freeville	FR	nest	42.5332	-76.3131	SAMN10485581	4.87112
Fuscatus_NY_674	2015-09-27	Female	C. NY	Freeville	FR	nest	42.5332	-76.3131	SAMN10485582	1.02027
Fuscatus_NY_675	2015-09-27	Female	C. NY	Freeville	FR	nest	42.5332	-76.3131	SAMN10485583	6.60135
Fuscatus_NY_683	2015-09-27	Female	C. NY	Freeville	FR	nest	42.5332	-76.3131	SAMN10485584	5.60069
Fuscatus_NY_684	2015-09-27	Female	C. NY	Freeville	FR	nest	42.5332	-76.3131	SAMN10485585	4.94828
Fuscatus_NY_685	2015-09-27	Female	C. NY	Freeville	FR	nest	42.5332	-76.3131	SAMN10485586	3.49599
Fuscatus_NY_687	2015-09-27	Female	C. NY	Freeville	FR	nest	42.5332	-76.3131	SAMN10485587	9.9908
Fuscatus_NY_16-01	2016-10-07	Female	C. NY	Freeville	FR	nest	42.5332	-76.3131	SAMN10485593	4.76365
Fuscatus_NY_16-03	2016-10-07	Female	C. NY	Freeville	FR	nest	42.5332	-76.3131	SAMN10485594	4.1854
Fuscatus_NY_16-05	2016-10-07	Female	C. NY	Freeville	FR	nest	42.5332	-76.3131	SAMN10485595	6.5
Fuscatus_NY_16-06	2016-10-07	Female	C. NY	Freeville	FR	nest	42.5332	-76.3131	SAMN10485596	8.33572
Fuscatus_NY_16-07	2016-06-09	Female	C. NY	Arnot Forest	VE	nest	42.265	-76.6283	SAMN09728873	10.3828
Fuscatus_NY_16-08	2016-06-09	Female	C. NY	Arnot Forest	VE	nest	42.2654	-76.6282	SAMN10485597	1.29766
Fuscatus_NY_16-09	2016-10-07	Female	C. NY	Freeville	FR	nest	42.5332	-76.3131	SAMN09728874	9.44355
Fuscatus_NY_16-10	2016-10-07	Female	C. NY	Freeville	FR	nest	42.5332	-76.3131	SAMN09728875	8.87212
Fuscatus_NY_16-11	2016-10-07	Female	C. NY	Freeville	FR	nest	42.5332	-76.3131	SAMN10485598	8.62853
Fuscatus_NY_16-13	2016-06-09	Female	C. NY	Arnot Forest	VE	nest	42.2651	-76.6286	SAMN10485599	8.17287
Fuscatus_NY_16-14	2016-06-09	Female	C. NY	Arnot Forest	VE	nest	42.265	-76.6283	SAMN09728876	9.12579
Fuscatus_NY_16-16	2016-10-07	Female	C. NY	Freeville	FR	nest	42.5332	-76.3131	SAMN10485600	6.51258
Fuscatus_NY_16-17	2016-06-09	Female	C. NY	Van Etten	VE	nest	42.2654	-76.6282	SAMN10485601	6.71862
Fuscatus_NY_16-18	2016-06-09	Female	C. NY	Van Etten	VE	nest	42.2653	-76.6279	SAMN10485602	3.6684
Fuscatus_NY_16-22	2016-06-09	Female	C. NY	Arnot Forest	VE	nest	42.2651	-76.6283	SAMN09728878	4.20998
Fuscatus_NY_16-26	2016-06-09	Female	C. NY	Arnot Forest	VE	nest	42.2657	-76.63	SAMN10485603	7.4
Fuscatus_NY_16-27	2016-06-09	Female	C. NY	Arnot Forest	VE	nest	42.2645	-76.6284	SAMN10485604	3.43366
Fuscatus_NY_16-28	2016-06-09	Female	C. NY	Arnot Forest	VE	nest	42.265	-76.6286	SAMN10485605	6.26745
Fuscatus_NY_16-29	2016-06-09	Female	C. NY	Arnot Forest	VE	nest	42.2651	-76.6286	SAMN10485606	5.128
Fuscatus_NY_16-30	2016-06-09	Female	C. NY	Van Etten	VE	nest	42.265	-76.6286	SAMN10485607	7.66072
Fuscatus_NY_16-34	2016-06-09	Female	C. NY	Arnot Forest	VE	nest	42.2652	-76.6281	SAMN10485608	6.04321
Fuscatus_NY_16-36	2016-06-09	Female	C. NY	Arnot Forest	VE	nest	42.2653	-76.6279	SAMN10485609	6.49157
Fuscatus_NY_16-37	2016-06-09	Female	C. NY	Arnot Forest	VE	nest	42.2654	-76.6282	SAMN10485610	6.43713
Fuscatus_NY_16-38	2016-06-09	Female	C. NY	Arnot Forest	VE	nest	42.2653	-76.6279	SAMN10485611	6.56703
Fuscatus_NY_16-40	2016-06-09	Female	C. NY	Arnot Forest	VE	nest	42.2653	-76.6279	SAMN10485612	4.90737
Fuscatus_NY_16-42	2016-06-09	Female	C. NY	Arnot Forest	VE	nest	42.2652	-76.6281	SAMN10485613	6.34313
Fuscatus_NY_16-44	2016-06-09	Female	C. NY	Arnot Forest	VE	nest	42.2652	-76.6281	SAMN10485614	4.75446
Fuscatus_NY_16-46	2016-10-07	Female	C. NY	Freeville	FR	nest	42.5332	-76.3131	SAMN10485615	7.78815
Fuscatus_NY_17-36	Fall 2016	Female	C. NY	Freeville	FR	nest	42.5332	-76.3131	SAMN10485616	7.41513
Fuscatus_NY_17-39	Fall 2016	Female	C. NY	Freeville	FR	nest	42.5332	-76.3131	SAMN10485617	1.73195
Fuscatus_NY_17-40	Fall 2016	Female	C. NY	Dryden	EH	nest	42.4308	-76.4135	SAMN10485618	5.05998
Fuscatus_NY_17-43	Fall 2016	Female	C. NY	Dryden	EH	nest	42.4308	-76.4135	SAMN10485619	3.54908
Fuscatus_NY_17-45	Fall 2016	Female	C. NY	Freeville	FR	nest	42.5332	-76.3131	SAMN10485620	4.70532
Fuscatus_NY_17-46	Fall 2016	Female	C. NY	Freeville	FR	nest	42.5332	-76.3131	SAMN10485621	4.33883
Fuscatus_NY_17-49	Fall 2016	Female	C. NY	Freeville	FR	nest	42.5332	-76.3131	SAMN10485622	9.54598
Fuscatus_NY_17-50	Fall 2016	Female	C. NY	Dryden	EH	wing	42.4305	-76.4142	SAMN10485623	5.90213
Fuscatus_NY_17-51	Fall 2016	Female	C. NY	Freeville	FR	nest	42.5332	-76.3131	SAMN10485624	1.17575
Fuscatus_NY_17-53	Fall 2016	Female	C. NY	Freeville	FR	nest	42.5332	-76.3131	SAMN10485625	7.73727
Fuscatus_NY_17-54	Fall 2016	Female	C. NY	Freeville	FR	nest	42.5332	-76.3131	SAMN10485626	3.75928
Fuscatus_MA_362	2015-08-31	Female	MA	Carver		nest	41.8737	-70.7294	SAMN09728903	3.77699
Fuscatus_MA_363	2015-08-31	Female	MA	East Freetown		wing	41.7794	-70.9214	SAMN10485627	1.11687
Fuscatus_MA_365	2015-08-31	Female	MA	East Freetown		wing	41.7794	-70.9214	SAMN09728904	4.8028
Fuscatus_MA_368	2015-08-31	Female	MA	Freetown		wing	41.7671	-70.9369	SAMN09728905	4.32317
Fuscatus_MA_373	2015-08-31	Female	MA	Freetown		wing	41.7671	-70.9369	SAMN09728906	6.7943
Fuscatus_MA_375	2015-08-31	Female	MA	East Freetown		wing	41.7794	-70.9214	SAMN09728907	4.46266
Fuscatus_MA_377	2015-08-31	Female	MA	Middleborough		wing	41.8258	-70.8353	SAMN09728908	5.23091
Fuscatus_MA_383	2015-08-31	Female	MA	Carver		wing	41.8736	-70.7269	SAMN09728909	3.45503
Fuscatus_MA_386	2015-08-31	Female	MA	Rochester		wing	41.7519	-70.8818	SAMN09728910	4.48082
Fuscatus_MA_391	2015-08-31	Female	MA	Middleborough		wing	41.8442	-70.8483	SAMN09728911	7.08428
Fuscatus_MA_393	2015-08-31	Female	MA	Middleborough		wing	41.8075	-70.8803	SAMN09728912	5.62931
Fuscatus_MD_220	2015-08-04	Female	MD	Indian Head		nest	38.5793	-77.1278	SAMN10485629	3.70091
Fuscatus_MD_223	2015-08-04	Female	MD	Pomfret		nest	38.5704	-77.0292	SAMN10485630	5.13405
Fuscatus_MD_318	2015-08-04	Female	MD	Pomfret		nest	38.5704	-77.0292	SAMN10485631	3.18562
Fuscatus_MD_346	2015-08-04	Female	MD	Pomfret		wing	39.3945	-76.7771	SAMN10485632	1.21634
Fuscatus_MD_349	2015-08-04	Female	MD	Indian Head		wing	38.5793	-77.1278	SAMN10485633	3.43565
Fuscatus_MD_351	2015-08-04	Female	MD	Pomfret		wing	38.5704	-77.0292	SAMN10485634	1.39889
Fuscatus_MD_395	2015-08-04	Female	MD	Tracys Landing		wing	38.7807	-76.5935	SAMN10485635	4.47965
Fuscatus_MD_17-48	2016-08-19	Female	MD	Mariotsville		wing	39.3605	-76.8875	SAMN10485628	6.93093
Fuscatus_NY_694	2016-08-21	Female	N. NY	Fort Ann		nest	43.4125	-73.5592	SAMN10485588	9.27338
Fuscatus_NY_704	2016-08-21	Female	N. NY	Fort Ann		nest	43.4125	-73.5592	SAMN10485589	10.8978
Fuscatus_NY_707	2016-08-21	Female	N. NY	Fort Ann		nest	43.4259	-73.5582	SAMN10485590	8.82973
Fuscatus_NY_714	2016-08-21	Female	N. NY	Fort Ann		nest	43.4045	-73.5804	SAMN10485591	4.82281
Fuscatus_NY_721	2016-08-21	Female	N. NY	Fort Ann		nest	43.4045	-73.5804	SAMN10485592	6.3581
Fuscatus_NC_2016_08	2016-10-09	Female	NC	Raleigh		wing	36.0039	-78.9231	SAMN10485636	6.2441
Fuscatus_NC_2016_13	2016-10-15	Female	NC	Raleigh		wing	36.0125	-78.9016	SAMN10485637	4.65455
Fuscatus_NC_2016_17	2016-10-17	Female	NC	Raleigh		wing	36.001	-78.9617	SAMN10485638	5.09416
Fuscatus_NC_2017_10	2017-11-03	Female	NC	Raleigh		wing	36.0184	-78.8972	SAMN10485639	5.87963
Fuscatus_NC_2017_11	2017-11-03	Female	NC	Raleigh		wing	36.0184	-78.8972	SAMN10485640	5.62889
Fuscatus_NC_2017_12	2017-11-03	Female	NC	Raleigh		wing	36.0184	-78.8972	SAMN10485641	9.49355
